# Supplementary material for: Deprescribing in Older Poly-Treated Patients Affected with Dementia
Source: Geriatrics (Basel). 2024 Feb 26;9(2):28. doi: 10.3390/geriatrics9020028 (PMC10961769; doi:10.3390/geriatrics9020028)
Supplement: Supplementary file 1 [file geriatrics-09-00028-s001.zip]

Archive with 1 entries (1 files):
- geriatrics-2848624-supplementary.pdf
